# Supplementary material for: In Vivo Characterization and Tissue Tropism of a Wild-Type Yellow Fever Virus Isolate from the 2017–2018 Brazilian Outbreak in C57BL/6 IFNAR1−/− Mice
Source: Viruses. 2025 Sep 29;17(10):1325. doi: 10.3390/v17101325 (PMC12567742; doi:10.3390/v17101325)
Supplement: Supplementary file 1 [file viruses-17-01325-s001.zip]

Archive with 1 entries (1 files):
- viruses-3776857-supplementary.pdf
